# Supplementary material for: Conserved Gene Order and Expanded Inverted Repeats Characterize Plastid Genomes of Thalassiosirales
Source: PLoS One. 2014 Sep 18;9(9):e107854. doi: 10.1371/journal.pone.0107854 (PMC4169464; doi:10.1371/journal.pone.0107854)
Supplement: Table S4 — Gene content comparison of seven sequence diatom plastid genomes with other published diatom plastid genomes. (XLSX) [file pone.0107854.s007.xlsx]

## Sheet: Sheet1
Table S4. Gene content comparison of seven sequence diatom plastid genomes with other published diatom plastid genomes.
Intact genes are indicated by dark blue, pseudogenes as light blue, and missing genes in light yellow.
	Thalassiosiraweissflogii	Roundia cardiopohra	Cyclotella nana	Cyclotella sp. WC03_2	Cyclotella Sp. L04_2	Thalassiosira oceanica	Cerataulina daemon	Chaetoceras simplex	Rhizosolenia imbricata	Ondontella sinensis	Phaeodactylum tricornutum	Synedra acus	Fistulifera sp. JPCC DA0580	Leptocylindrus danicus	Coscinodiscus radiatus	Lithedesmium undulatum	Asterionella formosa	Asterionellopsis glacialis	Eunotia naegelii	Cylindrotheca closterium	Didymosphenia geminata
acpP1 gene
acpP2 gene
atpA gene
atpB gene
atpD gene																											intact gene
atpE gene																											missing gene
atpF gene																										Ψ	pseudogene
atpG gene
atpH gene
atpI gene
cbbX gene
ccs1 gene
ccsA gene
chlI gene
clpC gene
dnaB gene
dnaK gene
ffs gene
flrn gene
ftsH gene
groEL gene
orf127 gene
ilvB gene
ilvH gene
petA gene
petB gene
petD gene
petF gene
petG gene
petJ gene
petL gene
petM gene
petN gene
psaA gene
psaB gene
psaC gene
psaD gene
psaE gene
psaF gene
psaI gene
psaJ gene
psaL gene
psaM gene
psbA gene
psbB gene
psbC gene
psbD gene
psbE gene
psbF gene
psbH gene
psbI gene
psbJ gene
psbK gene
psbL gene
psbN gene
psbT gene
psbV gene
psbW gene
psbX gene
psbY gene
psbZ gene
rbcL gene
rbcR gene
rbcS gene
rnl gene
rns gene
rpl1 gene
rpl11 gene
rpl12 gene
rpl13 gene
rpl14 gene
rpl16 gene
rpl18 gene
rpl19 gene
rpl2 gene
rpl20 gene
rpl21 gene
rpl22 gene
rpl23 gene
rpl24 gene
rpl27 gene
rpl29 gene
rpl3 gene
rpl31 gene
rpl32 gene
rpl33 gene
rpl34 gene
rpl35 gene
rpl36 gene
rpl4 gene
rpl5 gene
rpl6 gene
rpoA gene
rpoB gene
rpoC1 gene
rpoC2 gene
rps10 gene
rps11 gene
rps12 gene
rps13 gene
rps14 gene
rps16 gene
rps17 gene
rps18 gene
rps19 gene
rps2 gene
rps20 gene
rps3 gene
rps4 gene
rps5 gene
rps6 gene
rps7 gene
rps8 gene
rps9 gene
rrn5 gene
secA gene
secG gene
secY gene
SerC1 gene																				Ψ
serC2 gene																			Ψ
ssra gene
sufB gene
sufC gene
syfB gene															Ψ
tatC gene
thiG gene
thiS gene
tsf gene
tufA gene
ycf12 gene
ycf3 gene
ycf33 gene
ycf35 gene
ycf39 gene
ycf4 gene
ycf41 gene
ycf42 gene																	Ψ	Ψ	Ψ		Ψ
ycf45 gene
ycf46 gene
ycf66 gene		Ψ
ycf88 gene
ycf89 gene
ycf90 gene
